# Supplementary material for: Novel Insight into the Photophysical Properties and 2D Supramolecular Organization of Poly(3,4-ethylenedioxythiophene)/Permodified Cyclodextrins Polyrotaxanes at the Air–Water Interface
Source: Materials (Basel). 2023 Jun 30;16(13):4757. doi: 10.3390/ma16134757 (PMC10342996; doi:10.3390/ma16134757)
Supplement: Supplementary file 1 [file materials-16-04757-s001.zip]

Archive with 1 entries (1 files):
- materials-2468496-supplementary.pdf
